# Supplementary material for: Acetylation is required for full activation of the NLRP3 inflammasome
Source: Nat Commun. 2023 Dec 18;14:8396. doi: 10.1038/s41467-023-44203-0 (PMC10728138; doi:10.1038/s41467-023-44203-0)
Supplement: Supplementary file 8 — Source Data [file 41467_2023_44203_MOESM8_ESM.xlsx]

## Sheet: Fig1c
									IL-1β	Without-C1	N3-WT	N3-K24R	N3-K234R	N3-K875R
										8.6	394.6	22.1	250.9	488.3
										9.78	408.7	18.9	296.4	412.9
										10.65	356.4	21.8	302.7	442.8

## Sheet: Fig1f
	IL-1β	NLRP3-/- iBMDM-vector rescue			NLRP3-/- iBMDM-NLRP3 WT rescue			NLRP3-/- iBMDM-NLRP3 K24R rescue
	Ctrl	10.8	8.6	13.4	20.1	12.7	8.9	10.7	18.9	12.6
	LPS+ATP	19.1	17.4	20.7	174.3	142.1	192.9	45.3	30.1	35.6
	LPS+nigericin	22.9	19.2	15.7	274.2	303.5	315.8	73.1	65.3	52.8
	TNF-α	NLRP3-/- iBMDM-vector rescue			NLRP3-/- iBMDM-NLRP3 WT rescue			NLRP3-/- iBMDM-NLRP3 K24R rescue
	Ctrl	21.7	26.5	18.3	21.5	34.8	16.4	15.04	16.7	18.4
	LPS+ATP	703.21	894.56	904.2	742.5	893.2	802.8	941.4	842.8	742.1
	LPS+nigericin	867.3	879.9	909.9	673.2	793.4	893.9	723.1	934.8	902.4

## Sheet: Fig2a-c
	a	IL-1β	Nlrp3WT/WT			Nlrp3K24R/K24R
		con	8.67	2.91	10.12	7.86	14.47	1.43
		LPS+ATP	489.83	452.86	477.58	260.62	276.9	230.96
		LPS+nigericin	1883.14	2143.1	1935.32	1400.97	1369.55	1535.67
		LPS+MSU	1836.16	2009.67	1977.38	1388.25	1534.21	1588.4
		LPS+Flagellin	1973.88	2009.9	1859.33	1990.3	1887.1	2134.1
		LPS+poly（da:dT）	1849.63	1960.45	1989.98	2108.79	1945.33	1870.38
	b	TNF-a	Nlrp3WT/WT			Nlrp3K24R/K24R
		con	13.32	17.86	6.53	9.22	14.43	18.73
		LPS+ATP	1693.97	1647.53	1717.2	1684.53	1589.81	1884.71
		LPS+nigericin	1747.13	1809.84	1654.53	1765.88	1671.3	1807.2
		LPS+MSU	1844.75	1675.62	1715.9	1873.54	1777.14	1660.66
		LPS+Flagellin	1713.69	1584.94	1684.7	1759.89	1726.86	1847.18
		LPS+poly（da:dT）	1656.25	1861.08	1538.74	1695.29	1743.98	1593.24
	c	LDH	Nlrp3WT/WT			Nlrp3K24R/K24R
		con	4.6	3.6	3.5	4.2	3.9	4
		LPS+ATP	34.2	33.8	37.4	25.5	24.9	28.2
		LPS+nigericin	48.4	44.4	43.7	32.9	37.2	36.7
		LPS+MSU	47.5	46.1	45	34.7	36.9	39.3
		LPS+Flagellin	48.5	47.6	43.4	41.3	45.1	43
		LPS+poly（da:dT）	40.3	41	47.3	46.3	42.4	47.2

## Sheet: Fig2d-e,g
Animal-LPS-ip	d	IL-1β	Nlrp3WT/WT							Nlrp3K24R/K24R
		Saline	28.67	23.52	29.7					28.21	22.14	27.95
		LPS	294.31	287.56	356.61	461.69	381.53	234.23	218.17	220.19	154.8	173.14	220.42	166.03	205.69	126.47
	e	TNF-A	Nlrp3WT/WT							Nlrp3K24R/K24R
		Saline	15.27	34.72	15.09					11.75	20.19	27.03
		LPS	135.67	83.89	194.14	136.9	201.3	67.7	98.57	202.89	83.47	95.24	138.9	210.61	72.65	99.35
	g	Lung injury	Nlrp3WT/WT							Nlrp3K24R/K24R
		Saline	0.07	0.14	0					0	0.14	0
		LPS	0.79	0.86	0.77	0.7	0.77	0.43	0.57	0.56	0.43	0.34	0.63	0.55	0.43	0.43

## Sheet: Fig3f
		Time of Nigericin stimulation		Vector-GFP			NLRP3-WT-GFP			NLRP3-K24R-GFP
		0min	＜0.5μm2	100	100	100	100	100	100	100	100	100
			0.5-1μm2	0	0	0	0	0	0	0	0	0
			＞1μm2	0	0	0	0	0	0	0	0	0
		120min	＜0.5μm2	100	100	100	2	8	9	45	50	40
			0.5-1μm2	0	0	0	20	12	3	45	45	56
			＞1μm2	0	0	0	78	80	88	10	5	4

## Sheet: Fig5a-c
a	IL-1β	Kat5fl/fl			Kat5fl/fl-Lyz-2Cre
	con	3.84	3.26	3.21	3.95	3.89	3.19
	LPS+ATP	505.27	581.13	543.31	195.99	224.52	139.24
	LPS+Nigericin	2863.44	2614.37	2407.34	750.4	480.94	589.6
	LPS+MSU	1365.4	1644.13	1334.8	357.21	359.58	202.23
	LPS+Flagellin	1484.81	1335.53	797.62	744.63	593.1	851.3
	LPS+Poly（dA:dT）	2808.83	2043.6	1919.2	1693.17	1781.74	1580.3
b	TNF-a	Kat5fl/fl			Kat5fl/fl-Lyz-2Cre
	con	7.78	7.08	8.47	5.23	7.38	8.2
	LPS+ATP	1568.71	1258.48	1679.87	1217.77	1442.37	1063.93
	LPS+Nigericin	1553.54	1048.74	1403.64	925.58	1081.65	1292.69
	LPS+MSU	1366.96	1455.31	1818.57	948.1	1214.55	1495.14
	LPS+Flagellin	1404.22	1670.16	1079.09	1374.5	997.16	896.05
	LPS+Poly（dA:dT）	1462.28	1799.08	1406.7	1031.01	1232.08	734.78
c	LDH release	Kat5fl/fl			Kat5fl/fl-Lyz-2Cre
	con	4.02	2.9	3.51	3.81	4.49	4.93
	LPS+ATP	38.73	36.6	39.17	24.35	24.31	21.38
	LPS+Nigericin	46.95	47.39	46.94	25.04	20.39	23.5
	LPS+MSU	47.53	45	46.18	31.9	31.11	35.45
	LPS+Flagellin	43.12	41.48	44.34	45.26	49.35	43.38
	LPS+Poly（dA:dT）	48.09	48.35	47.31	54.4	48.33	53.01

## Sheet: Fig6a-b,d,f-g
a	LPS-IP	IL-1β	Kat5fl/fl							Kat5fl/fl Lyz-2Cre
		Salline	23.01	23.02	21.74					30.41	21.02	30.42
		LPS	512.89	491.33	407.69	506.45	497.56	410.19	333.21	154.69	166.2	105.25	141.06	59.78	58.91	148.48
b	LPS-IP	TNF-α	Kat5fl/fl							Kat5fl/fl Lyz-2Cre
		Salline	12.35	15.4	11.74					21.66	16.37	17.75
		LPS	278.42	145.68	186.11	180.26	249.31	153.12	140.45	182.01	147.12	233.53	206.93	253.46	154.02	173.51
d	LPS-IP	Lung injury	Kat5fl/fl							Kat5f/f Lyz-2Cre
		Salline	0.014	0	0					0	0	0.014
		LPS	0.91	0.59	0.57	0.77	0.57	0.57	0.57	0.21	0.21	0.55	0.21	0.28	0.41	0.21
f	MSU-IP	IL-1B	Kat5fl/fl							Kat5fl/fl Lyz-2Cre
		Salline	15.41	13.91	14.02					17.1	14.51	13.09
		MSU	270.89	314.03	244.87	272.11	369.72	255.97	374.1	180.5	139.49	107.51	127.23	92.01	94.1	75.95
g	MSU-IP	NEU	Kat5fl/fl							Kat5fl/fl Lyz-2Cre
		Salline	2.53	3.78	4.69					4.09	4.3	2.91
		MSU	10.2	12.88	10.95	9.66	8.78	10.77	12.16	10.04	7.16	7.39	9.08	9.75	8.98	8.06

## Sheet: Fig7a-b,d,f-g
a	LPS-IP	IL-1β	Saline					nu9056 5mg/kg					nu9056 10mg/kg
		Salline	24.89	25.9	20.34			21.9	18.33	16.75			26.98	21.85	17.65
		LPS	450.08	367.22	229.09	341.16	247.28	192.8	177.4	161.39	171.59	80.37	89.21	156.04	64.2	156.34	41.22
b	LPS-IP	TNF-α	Saline					nu9056 5mg/kg					nu9056 10mg/kg
		Salline	34.2	13.2	21.6			13.9	10.8	16.7			20.9	14.3	11.8
		LPS	178.99	159.94	162.03	156.08	162.43	198.66	167.34	159.86	206.67	184.27	258.94	192.03	155.93	182.15	159.85
d	LPS-IP	Lung injury	Saline					nu9056 5mg/kg					nu9056 10mg/kg
		Salline	0	0	0.07			0	0.07	0			0	0.14	0
		LPS	0.84	0.59	0.43	0.59	0.55	0.5	0.36	0.43	0.41	0.43	0.36	0.43	0.34	0.36	0.23
f	MSU-IP	IL-1B	DMSO							NU9056
		Salline	12.94	13.55	11.31					12.49	12.07	10.43
		MSU	213.91	314.05	263.94	356.1	242.22	281.4	346.77	92.42	103.54	95.88	126.4	115.88	82.33	68.67
g	MSU-IP	NEU	DMSO							NU9056
		Salline	4.42	4.17	4.24					2.86	3.88	3.99
		MSU	13.1	13.02	10.91	9.98	10.7	9.89	8.17	8.19	5.19	7.56	3.22	5.53	6.75	6.42

## Sheet: FigS1b
	NLRP3-Flag	0 ng	50 ng	100 ng	200 ng
	IL-1β	34	98	189	257
		27	95	204	306
		43	89	194	289

## Sheet: FigS3c,d,e,f
c	TGN38+ Fragements/cell		Vector-GFP			NLRP3-WT-GFP			NLRP3-K24R-GFP
		Ctrl	2.2	1.8	1.6	1.5	1.1	1.3	1.2	1.5	1.4
		nigericin	11.4	21.7	14.5	22.6	16.5	13.8	19.4	15.7	14.9
d	GOLGA4+ Fragements/cell		Vector-GFP			NLRP3-WT-GFP			NLRP3-K24R-GFP
		Ctrl	1.1	2.4	2.3	1.9	2	2.4	2.2	1.9	1.4
		nigericin	52.2	63.9	61.2	66.3	57.6	65.7	43.2	60.3	64.8
e	NLRP3 puncta on TGN38+ fragements(%)		Vector-GFP			NLRP3-WT-GFP			NLRP3-K24R-GFP
		Ctrl	0	0	0	0	0	0	0	0	0
		nigericin	0	0	0	9.5	12	13	8.6	10.5	11.6
f	NLRP3 puncta on GOLGA4+ fragements(%)		Vector-GFP			NLRP3-WT-GFP			NLRP3-K24R-GFP
		Ctrl	0	0	0	0	0	0	0	0	0
		nigericin	0	0	0	10.2	13.5	14.6	11.2	10.5	9.4

[truncated: 15 more sheets: FigS4a, FigS4b, FigS4d, FigS4e, FigS5a, FigS5b, FigS5c, FigS5d, FigS6, FigS7, FigS9a-c, FigS9d, FigS9e, FigS9f, FigS9g]
